# Supplementary material for: Sinorhizobium meliloti DnaJ Is Required for Surface Motility, Stress Tolerance, and for Efficient Nodulation and Symbiotic Nitrogen Fixation
Source: Int J Mol Sci. 2023 Mar 19;24(6):5848. doi: 10.3390/ijms24065848 (PMC10055731; doi:10.3390/ijms24065848)
Supplement: Supplementary file 1 [file ijms-24-05848-s001.zip]

Archive with 1 entries (1 files):
- ijms-2266721-supplementary.pdf
